# Supplementary material for: BASIC PENTACYSTEINE1 regulates ABI4 by modification of two histone marks H3K27me3 and H3ac during early seed development of Medicago truncatula
Source: Front Plant Sci. 2024 Jun 10;15:1395379. doi: 10.3389/fpls.2024.1395379 (PMC11194320; doi:10.3389/fpls.2024.1395379)
Supplement: Supplementary Table 2 — Regulators of MtABI4 identified from Yeast one-hybrid library screening. [file Table_2.xlsx]

## Sheet: Feuil1
Supplementary table S2. Candidate genes identified by Y-1H
Number	Blast	Locus ID
1	Putative 11-S seed storage protein	MtrunA17Chr1g0185811
2	Putative transcription factor GAGA-binding-like family	MtrunA17Chr8g0375531
3	Putative proteasome endopeptidase complex	MtrunA17Chr3g0139211
4	Putative ATPase, V0 complex, subunit e1/e2	MtrunA17Chr3g0100571
5	Putative BURP domain-containing protein	MtrunA17Chr1g0168781
6	Putative DNA-directed DNA polymerase	MtrunA17Chr7g0258671
7	Hypothetical protein	MtrunA17Chr5g0422321
8	Hypothetical protein	MtrunA17Chr4g0032971
9	Hypothetical protein	MtrunA17Chr5g0421821
