# Supplementary material for: BASIC PENTACYSTEINE1 regulates ABI4 by modification of two histone marks H3K27me3 and H3ac during early seed development of Medicago truncatula
Source: Front Plant Sci. 2024 Jun 10;15:1395379. doi: 10.3389/fpls.2024.1395379 (PMC11194320; doi:10.3389/fpls.2024.1395379)
Supplement: Supplementary file 3 [file Table_1.xlsx]

## Sheet: Feuil1
Supplementary Table S1. List of primers used in the paper
Experiment	Primer name	Sequence	Detail construct
Y-1H	TD-MtBait-UTR-F	TAAGCAAAGCTTTGGCCAAGGACACAAGTT	1-1289 bp promotor of ABI4 as bait construct for Y-1H library
	TD-MtBait-UTR-R	TGCTTACTCGAGTTTTAAAAGGAAAGAGTG	1-1289 bp promotor of ABI4 as bait construct for Y-1H library
	TD_MtABI41_GAGA_F	AGCTTatatctaatggtggtatctctatctctctctctctctttctttattcacttacaaagcaaC	60 bp oligo of ABI4 containing GAGA binding site, bait construct
	TD_MABI4_GAGA_R	TCGAGttgctttgtaagtgaataaagaaagagagagagagagatagagataccaccattagatatA	60 bp oligo of ABI4 containing GAGA binding site, bait construct
	TD_MtPro1Mut_GAGA_F	AGCTTatatctaatggtggtatctctatcacacacacacacattctttattcacttacaaagcaaC	60 bp oligo of ABI4 containing GAGA binding site, bait construct, mutation
	TD_MtPro1Mut_GAGA_R	TCGAGttgctttgtaagtgaataaagaatgtgtgtgtgtgtgatagagataccaccattagatatA	60 bp oligo of ABI4 containing GAGA binding site, bait construct, mutation
GUS staining	TD-Mt1289-F	CACCtggccaaggacacaagtttt	ABI4 promotor cloning for GUS staning assay
	TD-Mt1289-R	ttttaaaaggaaagagtgtgtgaga	ABI4 promotor cloning for GUS staning assay
Cloning	TD_MtBPC1 cloning_F	CACCATGGATGATGATGTGCTGAATA	MtBPC1 cloning into pENT vector
	TD_MtBPC1 cloning_R	CTATCTGATAGTGACAAACTTGTTGG	MtBPC1 cloning into pENT vector
	TD_MtBPC1-nonestop-R	TCTGATAGTGACAAACTTGTTGG	MtBPC1 cloning into pENT vector, none stop codon
	TD_Mt_SWN cloning_F	CACCATGTCAGCAGTATCAACCAGG	SWN cloning into pENTR vector
	TD_Mt_SWN cloning_R	TCAATGGGATTGGTGTTTCTTT	SWN cloning into pENTR vector
	TD-MtSWN -stop-R	ATGGGATTGGTGTTTCTTT	SWN cloning into pENTR vector, none stop codon
	TD_Mt_CLF cloning_F	CACCATGGCGTCAAGCTCTCCG	CLF cloning into pENTR vector
	TD_Mt_CLF cloning_R	TTAAGCAAGCTTCTTTGCACGAC	CLF cloning into pENTR vector
	TD_Mt_VRN2 cloning_F	CACCATGTGCCGGCAAAATTCAC	VRN2 cloning into pENTR vector
	TD_Mt_VRN2cloning_R	TCAATTTGTGCCACTGTCTGAT	VRN2 cloning into pENTR vector
	TD_Mt_VRN2 nonestop-R	ATTTGTGCCACTGTCTGAT	VRN2 cloning into pENTR vector, none stop codon
	TD_Mt_EMF2 cloning_F	CACCATGGTATATTCACTTTTAGAAAATGCGTTC	EMF cloning into pENTR vector
	TD_Mt_EMF2 cloning_R	TCATCTTTTTCTTCTATTTTTAACAGG	EMF cloning into pENTR vector, none stop codon
	TD_Mt_FIE cloning_F	CACCATGGTGAAGTTGTTTAGTTTGGG	FIE cloning into pENTR vector
	TD_Mt_FIE cloning_R	TTAAGCTTCGGAGTTTGCATCAT	FIE cloning into pENTR vector
	TD-MtMSI1cloning-F	CACCATGGGGAAAGAAGACGAAGAAAT	MSI1 cloning into pENTR vector
	TD-MtMSI1cloning-R	TTAAGGGGCCTGTGCTGACT	MSI1 cloning into pENTR vector
	TD-MtLHP1 cloning-F	CACCATGAACAAGACAACAACCTTGG	LHP1 cloning into pENTR vector
	TD-MtLHP1 cloning-F	TCACATTGCTTTCGGATTGTAG	LHP1 cloning into pENTR vector
	TD-MtLHP1 -stop-R	CATTGCTTTCGGATTGTAG	LHP1 cloning into pENTR vector, none stop codon
	TD-MedSAP18_F	CACCATGAACGACGGAGGACCAA	SAP18 cloning into pENTR vector
	TD-MedSAP18_R	CTACAGAATAGCCACATCCAAGTAA	SAP18 cloning into pENTR vector
	MtABI4-cloning-F	CACCatggattcacctcttcatcatgttc	Cloning ABI4 into pENTR vector
	MtABI4-cloning-R	tcaaaaatcaaagaagaatggatca	Cloning ABI4 into pENTR vector
	TD-MtBPC1-pDONR207-F	GGGGACAAGTTTGTACAAAAAAGCAGGCTTAATGGATGATGATGTGCTGAATA	Cloning into pDON207 as entry vector to make BiFC construct
	TD-MtBPC1-pDONR207-R	GGGGACCACTTTGTACAAGAAAGCTGGGTACTATCTGATAGTGACAAACTTGTTGG	Cloning into pDON207 as entry vector to make BiFC construct
	TD-MtSWN-pDONR207-F	GGGGACAAGTTTGTACAAAAAAGCAGGCTTAATGTCAGCAGTATCAACCAGG	Cloning into pDON207 as entry vector to make BiFC construct
	TD-MtSWN-pDONR207-R	GGGGACCACTTTGTACAAGAAAGCTGGGTATCAATGGGATTGGTGTTTCTTT	Cloning into pDON207 as entry vector to make BiFC construct
	TD-MtVRN2-pDONR207_F	GGGGACAAGTTTGTACAAAAAAGCAGGCTTAATGTGCCGGCAAAATTCAC	Cloning into pDON207 as entry vector to make BiFC construct
	TD-MtVRN2-pDONR207_R	GGGGACCACTTTGTACAAGAAAGCTGGGTATCAATTTGTGCCACTGTCTGAT	Cloning into pDON207 as entry vector to make BiFC construct
	TD-MtSAP18-pDONR207_F	GGGGACAAGTTTGTACAAAAAAATGAA	Cloning into pDON207 as entry vector to make BiFC construct
	TD-MtSAP18-pDONR207_R	CGGGACCACTTTGTACAAGAAAATAGC	Cloning into pDON207 as entry vector to make BiFC construct
	TD-MtBPC11-133-R	CTAGCCACCTTCCTTCTTAACACTCAA	Y-2H of diffrent BPC1 fragments
	TD-MtBPC11-176-R	CTATTCAAGTGCCAAAGTCTTCTTTG	Y-2H of diffrent BPC1 fragments
	TD-MtBPC1134-280-F	CACCATGAAGTCGAAGAAAAGGAAGTCTAAGG	Y-2H of diffrent BPC1 fragments
	TD-MtBPC1177-280-F	CACCATGATCAATGGAATTGAAATGGACA	Y-2H of diffrent BPC1 fragments
q-PCR	TD-GUS-qPCR-F	CTCATCTGGAATTTCGCCGA	q-PCR from GUS staining
	TD-GUS-qPCR-R	GGCGAGTGAAGATCCCCTTC	q-PCR from GUS staining
	TD-EF1-N.BenqPCR-F	TGAGATGCACCACGAAGCTC	House keeping gene of N. Benthamiana for q-PCR
	TD-EF1-N.BenqPCR-R	CCAACATTGTCACCAGGAAGTG	House keeping gene of N. Benthamiana for q-PCR
	TD-L25-N.BenqPCR-F	CCCCTCACCACAGAGTCTGC	House keeping gene of N. Benthamiana for q-PCR
	TD-L25-N.BenqPCR-R	AAGGGTGTTGTTGTCCTCAATCTT	House keeping gene of N. Benthamiana for q-PCR
	TD_Mt_BPC1qPCR1_F	CCTGGTCGTGATCCAGCTAT	BPC1 q-PCR
	TD_Mt_BPC1qPCR1_R	GTGCTTGTGATGCTTCTGGA	BPC1 q-PCR
	TD-MtBPC1-Chip1-F	AAATTCCCAAACCAATGTGC	Chip q-PCR for ABI4 promotor, GFP antibody
	TD-MtBPC1-Chip1-R	AATAGGGCGGTTGTGCAA T	Chip q-PCR for ABI4 promotor, GFP antibody
	TD-MtBPC1-Chip2-F	CGCCCTATTCCACCATTAAC	Chip q-PCR for ABI4 promotor, H3K27me3, H3Ac
	TD-MtBPC1-Chip2-R	TGGGTTTGGTTTCTTGAACA	Chip q-PCR for ABI4 promotor, H3K27me3, H3Ac
	TD-MtSWN-qPCR1-F	GGTCCAGGAGACAGAAACCA	q-PCR of SWN
	TD-MtSWN-qPCR1-R	TCCGTCTTCTTCCAACGACT	q-PCR of SWN
	TD-MtSAP18-qPCR2-F	GGCTCCTGCTGCAAGAAGAA	q-PCR of SAP18
	TD-MtSAP18-qPCR2-R	AAAGCCTTGCCGTCGTCTAA	q-PCR of SAP18
	TD-MTAct11-qPCR1-F	gctgatgctgaggacattca	q-PCR of Act11 (Genomic DNA) for GFP-Chip
	TD-MTAct11-qPCR1-R	ttcagatataaaagcgcagacaa	q-PCR of Act11 (Genomic DNA) for GFP-Chip
	Mt-ACTIN11-F	GCTGACCGTATGAGCAAGGA	q-PCR, house keeping gene
	Mt-ACTIN11-R	TGCCAAGATAGACCCACCAA	q-PCR, house keeping gene
	MSC27 /TCTP	GTTGAAGTAGACAT TGGTGCTAAC	q-PCR, house keeping gene
	MSC27 /TCTP	AGCTGAGTCATCA ACACCCTCAT	q-PCR, house keeping gene
	MtABI4-F	ATGTTCAAGAAACCAAACCCACC	q-PCR of ABI4
	MtABI4-R	TTGTTGGTAGTGTTACTGCTGC	q-PCR of ABI4
	MtABI3-F	GCAACAAGTTCAAGTGCAAG	q-PCR of ABI3
	MtABI3-R	TCATTTTTTTCTCTTTGGTGAAG	q-PCR of ABI3
	MtABI5-F	TGAAACAGGCACTGGCTGAA	q-PCR of ABI5
	MtABI5-R	AGCCTCTCAGTTTCTCTTTTGCT	q-PCR of ABI5
